# Supplementary material for: Catalytic System for Cross-Coupling of Heteroaryl Iodides with a Nitronyl Nitroxide Gold Derivative at Room Temperature
Source: Molecules. 2023 Nov 19;28(22):7661. doi: 10.3390/molecules28227661 (PMC10675334; doi:10.3390/molecules28227661)
Supplement: Supplementary file 1 [file molecules-28-07661-s001.zip]

Archive with 1 entries (1 files):
- molecules-2709223-supplementary.pdf
